# Supplementary material for: The Binding of Brazilin from C. sappan to the Full-Length SARS-CoV-2 Spike Proteins
Source: Int J Mol Sci. 2025 Apr 25;26(9):4100. doi: 10.3390/ijms26094100 (PMC12072004; doi:10.3390/ijms26094100)
Supplement: Supplementary file 1 [file ijms-26-04100-s001.zip]

Archive with 1 entries (1 files):
- ijms-3592711-supplementary.pdf
